# Supplementary material for: CoVSense: Ultrasensitive Nucleocapsid Antigen Immunosensor for Rapid Clinical Detection of Wildtype and Variant SARS‐CoV‐2
Source: Adv Sci (Weinh). 2023 Mar 30;10(15):2206615. doi: 10.1002/advs.202206615 (PMC10214237; doi:10.1002/advs.202206615)
Supplement: Supplementary file 2 — Supporting Information [file ADVS-10-2206615-s001.zip]

Archive with 1 entries (1 files):
- SI_File_1_CoVSense_Clinical testing_Advanced Science.html
